# Supplementary material for: Validation of suitable reference genes for gene expression analysis in the halophyte Salicornia europaea by real-time quantitative PCR
Source: Front Plant Sci. 2015 Jan 21;5:788. doi: 10.3389/fpls.2014.00788 (PMC4300904; doi:10.3389/fpls.2014.00788)
Supplement: Table S1 — Selected Unigenes from the transcriptome of Salicornia europaea. The unigenes with appropriate expression quantities and highly reliable annotation were selected to evaluate the stability of gene expression. [file Table1.XLS]

## Sheet: Sheet1
geneID	Length (bp)	Gene symbol	RPKM (200 mM NaCl)	RPKM (CK)	Mean	SD	CV	Nr-ID	Nr-Score	Nr-Evalue	Nr-annotation	Swissprot-ID	Swissprot-Score	Swissprot-Evalue	Swissprot-annotation	COG-Protein-or-Domain	COG-Score	COG-Evalue	COG-ID	COG-Function-Description	KO_id	KEGG-Evalue	KEGG-Score	KEGG-Gene	ko_definition	GO-BiologicalProcess	GO-MolecularFunction	Go-CellularComponent
Unigene31433_All	1059	CAC	21.8477	21.1614	21.5046	0.485287	0.0225667	gi|297843902|ref|XP_002889832.1|	352	4e-96	clathrin adaptor complexes medium subunit family protein [Arabidopsis lyrata subsp. lyrata] >gi|297335674|gb|EFH66091.1| clathrin adaptor complexes medium subunit family protein [Arabidopsis lyrata subsp. lyrata]	sp|P35602|AP1M_CAEEL	280	2e-74	AP-1 complex subunit mu-1-I OS=Caenorhabditis elegans GN=unc-101 PE=2 SV=2	--	--	--	--	--	K12393	3e-98	355	vvi:100251026	AP-1 complex subunit mu	-	-	-
Unigene40024_All	1073	UBC	214.854	224.535	219.694	6.84564	0.0311599	gi|162458113|ref|NP_001104888.1|	306	4e-82	ubiquitin conjugating enzyme [Zea mays] >gi|2668744|gb|AAB88617.1| ubiquitin conjugating enzyme [Zea mays]	sp|P35135|UBC4_SOLLC	302	2e-81	Ubiquitin-conjugating enzyme E2-17 kDa OS=Solanum lycopersicum PE=2 SV=1	YBR082c	270	4e-72	COG5078	Ubiquitin-protein ligase	K06689	3e-83	306	zma:541665	ubiquitin-conjugating enzyme E2 D/E [EC:6.3.2.19]	-	-	-
Unigene4197_All	1128	TIP41	6.543	5.8493	6.19615	0.49052	0.0791653	gi|311294341|gb|ADP88926.1|	426	1e-118	TIP41-like protein [Gunnera manicata]	sp|Q54MI6|TIPRL_DICDI	154	1e-36	TIP41-like protein OS=Dictyostelium discoideum GN=tiprl PE=3 SV=1	--	--	--	--	--	--	--	--	--	--	-	-	-
Unigene17282_All	2176	GAPDH	1263.44	1438.17	1350.81	123.553	0.0914658	gi|125662890|gb|ABN50381.1|	647	0	glyceraldehyde-3-phosphate dehydogenase [Beta vulgaris]	sp|P34783|G3P_ATRNU	630	9e-180	Glyceraldehyde-3-phosphate dehydrogenase OS=Atriplex nummularia PE=2 SV=1	SPBC32F12.11	464	3e-130	COG0057	Glyceraldehyde-3-phosphate dehydrogenase/erythrose-4-phosphate dehydrogenase	K00134	1e-176	617	pop:POPTR_728998	glyceraldehyde 3-phosphate dehydrogenase [EC:1.2.1.12]	GO:0019318//hexose metabolic process	GO:0000166//nucleotide binding;GO:0008943//glyceraldehyde-3-phosphate dehydrogenase activity	-
Unigene31801_All	1710	Actin	1407.68	1649.54	1528.61	171.024	0.111882	gi|322422113|gb|ADX01226.1|	758	0	actin 1 [Celosia argentea]	sp|P53492|ACT7_ARATH	739	0	Actin-7 OS=Arabidopsis thaliana GN=ACT7 PE=1 SV=1	SPBC32H8.12c	673	0	COG5277	Actin and related proteins	K10355	0	739	ath:AT5G09810	actin, other eukaryote	-	-	-
Unigene67760_All	862	EF1-α	1036.38	1239.64	1138.01	143.731	0.1263	gi|24371057|dbj|BAC22126.1|	567	1e-160	eukaryotic elongation factor 1A [Suaeda japonica]	sp|P17786|EF1A_SOLLC	542	3e-153	Elongation factor 1-alpha OS=Solanum lycopersicum PE=2 SV=1	SPCC794.09c	433	5e-121	COG5256	Translation elongation factor EF-1alpha (GTPase)	K03231	3e-152	536	osa:4331810	elongation factor EF-1 alpha subunit [EC:3.6.5.3]	-	-	-
Unigene41909_All	2227	β-Tub	222.25	275.956	249.103	37.9757	0.152449	gi|224055271|ref|XP_002298454.1|	899	0	tubulin, beta chain [Populus trichocarpa] >gi|222845712|gb|EEE83259.1| tubulin, beta chain [Populus trichocarpa]	sp|P93176|TBB_HORVU	893	0	Tubulin beta chain OS=Hordeum vulgare GN=TUBB PE=2 SV=1	ECU03g0820i	718	0	COG5023	Tubulin	K07375	0	897	pop:POPTR_833178	tubulin beta	-	-	-
Unigene67832_All	813	UBQ	238.837	305.37	272.103	47.046	0.172897	gi|62911180|gb|AAX56917.1|	511	1e-144	polyubiquitin [Gracilaria lemaneiformis]	sp|P42740|UBIQP_AGLNE	510	5e-144	Polyubiquitin OS=Aglaothamnion neglectum PE=2 SV=2
Unigene41384_All	1521	α-Tub	865.231	1205.03	1035.13	240.274	0.23212	gi|321437427|gb|ADW83724.1|	712	0	alpha-tubulin [Musa acuminata AAA Group]	sp|Q9ZRR5|TBA3_HORVU	709	0	Tubulin alpha-3 chain OS=Hordeum vulgare GN=TUBA3 PE=2 SV=1	SPBC16A3.15c	558	7e-159	COG5023	Tubulin	K07374	0	711	vvi:100255913	tubulin alpha	GO:0043623//cellular protein complex assembly;GO:0007017//microtubule-based process	GO:0032561//guanyl ribonucleotide binding;GO:0017111//nucleoside-triphosphatase activity	GO:0032991;GO:0015630//microtubule cytoskeleton
Unigene19716_All	1921	DNAJ	320.809	490.368	405.589	119.896	0.29561	gi|77999285|gb|ABB16989.1|	765	0	DnaJ-like protein [Solanum tuberosum]	sp|Q04960|DNJH_CUCSA	753	0	DnaJ protein homolog OS=Cucumis sativus GN=DNAJ1 PE=2 SV=1	SPBC1734.11	358	1e-98	COG0484	DnaJ-class molecular chaperone with C-terminal Zn finger domain	K09503	0	764	vvi:100233131	DnaJ homolog subfamily A member 2	-	-	-
Unigene66892_All	1247	CYP	287.253	516.433	401.843	162.055	0.403278	gi|52788398|gb|AAU87301.1|	326	4e-88	cyclophilin [Pinus halepensis]	sp|Q8W171|CYP1_SOYBN	311	6e-84	Peptidyl-prolyl cis-trans isomerase 1 OS=Glycine max GN=Cyp1 PE=2 SV=1	slr1251	243	7e-64	COG0652	Peptidyl-prolyl cis-trans isomerase (rotamase) - cyclophilin family	K01802	1e-80	297	ath:AT2G21130	peptidylprolyl isomerase [EC:5.2.1.8]	-	-	-
