# Supplementary material for: Validation of suitable reference genes for gene expression analysis in the halophyte Salicornia europaea by real-time quantitative PCR
Source: Front Plant Sci. 2015 Jan 21;5:788. doi: 10.3389/fpls.2014.00788 (PMC4300904; doi:10.3389/fpls.2014.00788)
Supplement: Table S2 — geNorm ranking of candidate genes. M-values: Average expression stability values. Gene stability was ranked according to the M-values. [file Table2.XLS]

## Sheet: Sheet1
	All samples		NaCl		Nitrogen		Drought		Cold		Heat		Tissue		Age
Rank	Gene	M value	Gene	M value	Gene	M value	Gene	M value	Gene	M value	Gene	M value	Gene	M value	Gene	M value
1	EF-1α/ CAC	0.387328	CAC/UBC	0.0917356	Actin/ α-Tub	0.0831533	GAPDH/ Actin	0.189334	UBC/ CAC	0.0638468	TIP41/ DNAJ	0.154973	UBC/ UBQ	0.090219	EF-1α/ UBC	0.165334
2	UBC	0.450313	TIP41	0.113805	DNAJ	0.133353	TIP41	0.317737	α-Tub	0.114917	EF-1α	0.354808	EF-1α	0.291697	β-Tub	0.217218
3	TIP41	0.502697	EF-1α	0.137809	CAC	0.168385	UBC	0.46487	TIP41	0.15585	CAC	0.444809	DNAJ	0.314768	Actin	0.285095
4	DNAJ	0.534644	α-Tub	0.16836	TIP41	0.178749	CAC	0.512942	UBQ	0.197299	Actin	0.512806	CAC	0.335065	CAC	0.307635
5	Actin	0.558043	Actin	0.235476	UBC	0.204717	DNAJ	0.585838	CYP	0.237563	GAPDH	0.720914	TIP41	0.345779	DNAJ	0.321846
6	GAPDH	0.608744	CYP	0.294664	EF-1α	0.242655	CYP	0.640138	Actin	0.266359	α-Tub	0.906932	α-Tub	0.364368	TIP41	0.334327
7	α-Tub	0.689652	DNAJ	0.34302	UBQ	0.273963	EF-1α	0.696213	DNAJ	0.312388	CYP	1.01423	Actin	0.410328	α-Tub	0.348961
8	CYP	0.75504	GAPDH	0.377414	GAPDH	0.30893	β-Tub	0.75693	EF-1α	0.340175	UBQ	1.14084	GAPDH	0.460662	GAPDH	0.368292
9	β-Tub	0.821593	β-Tub	0.459396	CYP	0.343659	α-Tub	0.823987	GAPDH	0.382735	UBC	1.23389	β-Tub	0.500488	CYP	0.409459
10	UBQ	0.94589	UBQ	0.524519	β-Tub	0.397566	UBQ	1.10622	β-Tub	0.485226	β-Tub	1.46163	CYP	0.614063	UBQ	0.546062
