# Supplementary material for: Validation of suitable reference genes for gene expression analysis in the halophyte Salicornia europaea by real-time quantitative PCR
Source: Front Plant Sci. 2015 Jan 21;5:788. doi: 10.3389/fpls.2014.00788 (PMC4300904; doi:10.3389/fpls.2014.00788)
Supplement: Table S3 — Data of Vn/n+1 to determine the optimal number of reference genes in geNorm compared to a threshold of 0.15. [file Table3.XLS]

## Sheet: Sheet1
Vn/n+1	All samples	NaCl	Nitrogen	Drought	Cold	Heat	Tissue	Age
V2/3	0.147716	0.0387344	0.0509793	0.123959	0.0464692	0.145572	0.130056	0.0772311
V3/4	0.12365	0.0383929	0.0473632	0.145406	0.0459409	0.123784	0.0743176	0.0829472
V4/5	0.102284	0.0419871	0.0342247	0.108612	0.0502042	0.115423	0.0647794	0.0596843
V5/6	0.0834784	0.0604288	0.0389075	0.117817	0.0512326	0.183327	0.0494141	0.0487351
V6/7	0.092445	0.062022	0.0448766	0.0946546	0.0465099	0.192837	0.0490678	0.0448588
V7/8	0.107704	0.0556574	0.0431572	0.101636	0.0514597	0.153497	0.0622965	0.0416539
V8/9	0.0966912	0.0486207	0.0431559	0.102756	0.0439275	0.168227	0.0662649	0.0424442
V9/10	0.0977587	0.0759949	0.0438257	0.103236	0.0521993	0.153093	0.0590385	0.0521148
V10/11	0.129792	0.0689357	0.0551021	0.214362	0.0838638	0.220619	0.0974635	0.103081
