# Supplementary material for: Validation of suitable reference genes for gene expression analysis in the halophyte Salicornia europaea by real-time quantitative PCR
Source: Front Plant Sci. 2015 Jan 21;5:788. doi: 10.3389/fpls.2014.00788 (PMC4300904; doi:10.3389/fpls.2014.00788)
Supplement: Table S4 — NormFinder ranking of candidate genes. SV: stable value. Gene stability was ranked according to the SV. [file Table4.XLS]

## Sheet: Sheet1
	All samples		NaCl		Nitrogen		Drought		Cold		Heat		Tissue		Age
Rank	Gene	SV	Gene	SV	Gene	SV	Gene	SV	Gene	SV	Gene	SV	Gene	SV	Gene	SV
1	CAC	0.166967	UBC	0.0780581	Actin	0.086926	Actin	0.0618783	CYP	0.0431332	TIP41	0.0257441	UBC	0.108936	UBC	0.0665935
2	UBC	0.177039	CAC	0.0830008	CAC	0.115477	GAPDH	0.0764652	UBQ	0.104411	DNAJ	0.0875093	DNAJ	0.117439	β-Tub	0.12547
3	TIP41	0.243583	TIP41	0.0912565	DNAJ	0.131761	UBC	0.165898	α-Tub	0.152242	Actin	0.257373	UBQ	0.126425	EF-1α	0.130187
4	GAPDH	0.285114	EF-1α	0.10115	α-Tub	0.142689	TIP41	0.201233	Actin	0.163034	EF-1α	0.296089	EF-1α	0.185822	Actin	0.153174
5	Actin	0.291004	α-Tub	0.148603	EF-1α	0.190851	CAC	0.262307	EF-1α	0.206615	GAPDH	0.477921	CAC	0.254431	DNAJ	0.188009
6	DNAJ	0.295591	CYP	0.157287	TIP41	0.196001	CYP	0.474642	UBC	0.214904	CAC	0.550543	TIP41	0.293391	CAC	0.197653
7	EF-1α	0.303961	GAPDH	0.241733	GAPDH	0.198872	EF-1α	0.489708	DNAJ	0.219464	CYP	0.856923	Actin	0.307067	TIP41	0.20552
8	CYP	0.455069	Actin	0.254234	UBC	0.203528	DNAJ	0.501559	CAC	0.236226	α-Tub	0.896571	α-Tub	0.310971	GAPDH	0.273
9	β-Tub	0.513869	β-Tub	0.27016	UBQ	0.215983	β-Tub	0.678999	TIP41	0.304408	UBQ	1.07271	β-Tub	0.373247	α-Tub	0.307585
10	α-Tub	0.543617	DNAJ	0.34513	CYP	0.261718	α-Tub	0.871191	GAPDH	0.336983	UBC	1.21933	GAPDH	0.406852	CYP	0.326741
11	UBQ	0.944068	UBQ	0.529117	β-Tub	0.409037	UBQ	1.61291	β-Tub	0.626569	β-Tub	1.63305	CYP	0.754481	UBQ	0.773268
