# Supplementary material for: Validation of suitable reference genes for gene expression analysis in the halophyte Salicornia europaea by real-time quantitative PCR
Source: Front Plant Sci. 2015 Jan 21;5:788. doi: 10.3389/fpls.2014.00788 (PMC4300904; doi:10.3389/fpls.2014.00788)
Supplement: Table S5 — BestKeeper ranking of candidate genes. A total of 10 stable reference genes recommended by geNorm and NormFinder were analyzed in BestKeeper. The stability of genes was ranked according to CV and SD, and the remaining two least stable genes were ranked according to the result of geNorm. CV: variable coefficient; SD: standard deviation. NA: no analysis. [file Table5.XLS]

## Sheet: Sheet1
	All samples		NaCl		Nitrogen		Drought		Cold		Heat		Tissue		Age
Rank	Gene	CV±SD	Gene	CV±SD	Gene	CV±SD	Gene	CV±SD	Gene	CV±SD	Gene	CV±SD	Gene	CV±SD	Gene	CV±SD
1	TIP41	1.78±0.48	TIP41	0.69±0.18	TIP41	0.49±0.13	TIP41	0.59±0.16	α-Tub	0.14±0.03	UBQ	1.24±0.29	UBQ	2.30±0.54	Actin	0.56±0.13
2	UBC	1.85±0.42	CAC	0.84±0.21	UBC	0.71±0.16	Actin	1.31±0.31	UBC	0.53±0.12	CAC	1.42±0.37	UBC	2.41±0.56	UBC	0.67±0.15
3	CAC	2.08±0.53	EF-1α	0.99±0.23	CAC	0.83±0.21	GAPDH	1.62±0.42	UBQ	0.60±0.14	EF-1α	1.94±0.47	TIP41	2.59±0.7	TIP41	0.75±0.2
4	EF-1α	2.56±0.61	α-Tub	1.03±0.24	α-Tub	0.94±0.21	DNAJ	1.87±0.43	CAC	0.62±0.16	TIP41	2.05±0.57	α-Tub	3.14±0.74	β-Tub	0.81±0.2
5	DNAJ	2.68±0.61	UBC	1.06±0.24	Actin	1.06±0.24	UBC	2.09±0.47	TIP41	0.69±0.18	UBC	2.72±0.62	CAC	3.42±0.89	CAC	0.82±0.21
6	Actin	2.96±0.69	DNAJ	1.24±0.28	DNAJ	1.18±0.26	CYP	2.27±0.5	CYP	0.79±0.18	DNAJ	2.81±0.66	GAPDH	3.47±0.9	DNAJ	0.87±0.2
7	GAPDH	3.35±0.86	CYP	1.77±0.37	EF-1α	1.25±0.29	β-Tub	2.29±0.58	DNAJ	1.04±0.23	Actin	4.01±0.98	DNAJ	3.65±0.84	EF-1α	0.89±0.21
8	α-Tub	3.97±0.93	GAPDH	1.94±0.49	UBQ	1.53±0.35	CAC	2.34±0.59	Actin	1.07±0.25	GAPDH	4.45±1.21	EF-1α	3.73±0.92	α-Tub	1.06±0.24
9	CYP	4.08±0.9	β-Tub	2.27±0.56	GAPDH	1.97±0.49	EF-1α	2.88±0.67	EF-1α	1.25±0.3	α-Tub	6.02±1.54	β-Tub	3.93±1.01	GAPDH	1.29±0.32
10	β-Tub	4.46±1.12	Actin	2.32±0.54	CYP	2.48±0.53	α-Tub	3.09±0.76	GAPDH	1.72±0.45	CYP	6.14±1.48	Actin	3.97±0.94	CYP	1.77±0.38
11	UBQ	NA	UBQ	NA	β-Tub	NA	UBQ	NA	β-Tub	NA	β-Tub	NA	CYP	NA	UBQ	NA
