# Supplementary material for: Validation of suitable reference genes for gene expression analysis in the halophyte Salicornia europaea by real-time quantitative PCR
Source: Front Plant Sci. 2015 Jan 21;5:788. doi: 10.3389/fpls.2014.00788 (PMC4300904; doi:10.3389/fpls.2014.00788)
Supplement: Table S6 — Comprehensive stability ranking of candidate genes based on the results of the three software programs. The comprehensive ranking of each gene was calculated by the geometric mean of the rankings in geNorm, NormFinder, and BestKeeper. Ranked by the mean values. [file Table6.XLS]

## Sheet: Sheet1
	All samples					NaCl					Nitrogen					Drought					Cold					Heat					Tissue					Age
Ranking	Gene	geNorm	NormFinder	BestKeeper	Geomean	Gene	geNorm	NormFinder	BestKeeper	Geomean	Gene	geNorm	NormFinder	BestKeeper	Geomean	Gene	geNorm	NormFinder	BestKeeper	Geomean	Gene	geNorm	NormFinder	BestKeeper	Geomean	Gene	geNorm	NormFinder	BestKeeper	Geomean	Gene	geNorm	NormFinder	BestKeeper	Geomean	Gene	geNorm	NormFinder	BestKeeper	Geomean
1	CAC	1	1	3	1.44225	CAC	1	2	2	1.5874	Actin	1	1	5	1.70998	Actin	1	1	2	1.25992	α-Tub	2	3	1	1.81712	TIP41	1	1	4	1.5874	UBC	1	1	2	1.25992	UBC	1	1	2	1.25992
2	UBC	2	2	2	2	UBC	1	1	5	1.70998	α-Tub	1	4	4	2.51984	GAPDH	1	2	3	1.81712	UBC	1	6	2	2.28943	DNAJ	1	2	6	2.28943	UBQ	1	3	1	1.44225	Actin	3	4	1	2.28943
3	TIP41	3	3	1	2.08008	TIP41	2	3	1	1.81712	CAC	3	2	3	2.62074	TIP41	2	4	1	2	UBQ	4	2	3	2.8845	EF-1α	2	4	3	2.8845	DNAJ	3	2	7	3.47603	β-Tub	2	2	4	2.51984
4	EF-1α	1	7	4	3.03659	EF-1α	3	4	3	3.30193	TIP41	4	6	1	2.8845	UBC	3	3	5	3.55689	CYP	5	1	6	3.10723	CAC	3	6	2	3.30193	EF-1α	2	4	8	4	EF-1α	1	3	7	2.75892
5	DNAJ	4	6	5	4.93242	α-Tub	4	5	4	4.30887	DNAJ	2	3	6	3.30193	CAC	4	5	8	5.42884	CAC	1	8	4	3.1748	UBQ	8	9	1	4.16017	TIP41	5	6	3	4.4814	CAC	4	6	5	4.93242
6	Actin	5	5	6	5.31329	CYP	6	6	7	6.31636	UBC	5	8	2	4.30887	DNAJ	5	8	4	5.42884	TIP41	3	9	5	5.12993	Actin	4	3	7	4.37952	CAC	4	5	5	4.64159	TIP41	6	7	3	5.0133
7	GAPDH	6	4	7	5.51785	Actin	5	8	10	7.36806	EF-1α	6	5	7	5.94392	CYP	6	6	6	6	Actin	6	4	8	5.769	GAPDH	5	5	8	5.84804	α-Tub	6	8	4	5.769	DNAJ	5	5	6	5.31329
8	α-Tub	7	10	8	8.24257	DNAJ	7	10	6	7.48887	GAPDH	8	7	9	7.95811	EF-1α	7	7	9	7.61166	DNAJ	7	7	7	7	α-Tub	6	8	9	7.55953	GAPDH	8	10	6	7.82974	α-Tub	7	9	8	7.95811
9	CYP	8	8	9	8.32034	GAPDH	8	7	8	7.65172	UBQ	7	9	8	7.95811	β-Tub	8	9	7	7.95811	EF-1α	8	5	9	7.11379	UBC	9	10	5	7.66309	Actin	7	7	10	7.88374	GAPDH	8	8	9	8.32034
10	β-Tub	9	9	10	9.3217	β-Tub	9	9	9	9	CYP	9	10	10	9.65489	α-Tub	9	10	10	9.65489	GAPDH	9	10	10	9.65489	CYP	7	7	10	7.88374	β-Tub	9	9	9	9	CYP	9	10	10	9.65489
11	UBQ	10	11	11	10.656	UBQ	10	11	11	10.656	β-Tub	10	11	11	10.656	UBQ	10	11	11	10.656	β-Tub	10	11	11	10.656	β-Tub	10	11	11	10.656	CYP	10	11	11	10.656	UBQ	10	11	11	10.656
