# Supplementary material for: Validation of suitable reference genes for gene expression analysis in the halophyte Salicornia europaea by real-time quantitative PCR
Source: Front Plant Sci. 2015 Jan 21;5:788. doi: 10.3389/fpls.2014.00788 (PMC4300904; doi:10.3389/fpls.2014.00788)
Supplement: Table S7 — Relative quantities of stable genes in corresponding groups. The most stable gene and the least stable gene were used as the reference genes for RT-qPCR in corresponding groups. [file Table7.XLS]

## Sheet: Sheet1
CAC relative quantities					CAC relative quantities					Actin relative quantities					Actin relative quantities					α-Tub relative quantities					TIP41 relative quantities					UBC relative quantities					TIP41 relative quantities
Reference gene	UBC		UBC+TIP41		Reference gene	UBC		UBC+TIP41		Reference gene	α-Tub		α-Tub+CAC		Reference gene	GAPDH		GAPDH+TIP41		Reference gene	UBC		UBC+UBQ		Reference gene	DNAJ		DNAJ+EF1-α		Reference gene	Actin		Actin+β-Tub		Reference gene	UBC		UBQ
	Mean	SD	Mean	SD		Mean	SD	Mean	SD		Mean	SD	Mean	SD		Mean	SD	Mean	SD		Mean	SD	Mean	SD		Mean	SD	Mean	SD		Mean	SD	Mean	SD		Mean	SD	Mean	SD
B1	1.0007	0.0539	1.0007	0.0539	B1	1.0007	0.0539	1.0007	0.0539	C1	1.0006	0.0416	1.0005	0.0416	CK	1.0001	0.0212	1.0002	0.0212	CK	1.0014	0.0649	1.0014	0.0649	CK	0.9995	0.0182	1.0001	0.0183	G1	1.0026	0.0873	1.0026	0.0873	H1	1.0008	0.0495	0.7973	0.0395
B2	0.908	0.04	0.9238	0.0407	B2	0.908	0.04	0.9239	0.0932	C2	1.0542	0.1505	1.093	0.156	D1	1.032	0.111	0.779	0.0838	E1	1.0552	0.0878	1.0732	0.0893	F1	1.2333	0.0769	0.881	0.0549	G2	1.0785	0.0761	1.246	0.0879	H2	0.9326	0.0684	0.9024	0.0662
B3	0.9414	0.0932	0.9418	0.0932	B3	0.9414	0.0932	0.9419	0.0407	C3	1.072	0.0269	0.9676	0.0243	D2	0.7893	0.0631	0.8201	0.0655	E2	0.8953	0.0248	1.0041	0.0278	F2	1.0553	0.0112	1.0019	0.0106	G3	1.0613	0.0765	1.3154	0.0948	H3	1.1603	0.2019	0.9229	0.1606
B4	0.7696	0.0272	0.7946	0.0281	B4	0.7696	0.0272	0.7947	0.0554	C4	0.9273	0.0906	0.9332	0.0912	D3	1.0388	0.1319	1.0124	0.1285											G4	0.9897	0.0606	1.362	0.0834	H4	1.5597	0.0787	1.0429	0.0526
B5	0.7273	0.0496	0.8123	0.0554	B5	0.7273	0.0496	0.8123	0.0281	C5	0.9487	0.0371	0.8288	0.0324																G5	1.0186	0.0827	1.4244	0.1156	H5	1.2352	0.0657	0.9162	0.0488
C1	0.8824	0.0428	0.9052	0.0439
C2	0.8853	0.0643	0.9821	0.0713
C3	0.77	0.0391	0.839	0.0426
C4	0.7002	0.03	0.8177	0.0351
C5	1.0347	0.1577	1.0413	0.1587
CK	0.7326	0.0565	0.8018	0.0618
D1	0.5688	0.026	0.651	0.0297
D2	0.7953	0.0401	1.1244	0.0567
D3	0.748	0.0583	1.2886	0.1004
E1	0.7579	0.0784	0.7277	0.0753
E2	0.7938	0.0482	0.8145	0.0495
F1	0.6086	0.0819	0.7459	0.1004
F2	0.2592	0.0234	0.5864	0.053
G1	1.0133	0.0396	0.9676	0.0378
G2	0.7686	0.0815	0.6802	0.0721
G3	0.4791	0.0398	0.5669	0.0471
G4	0.6924	0.0361	0.7368	0.0384
G5	1.0223	0.0858	0.9418	0.079
H1	1.4621	0.1146	1.5848	0.1243
H2	1.0585	0.1247	1.1295	0.1331
H3	0.7958	0.0525	0.8458	0.0558
H4	0.7361	0.0562	0.7131	0.0544
H5	0.7825	0.0387	0.9031	0.0447
