# Supplementary material for: Validation of suitable reference genes for gene expression analysis in the halophyte Salicornia europaea by real-time quantitative PCR
Source: Front Plant Sci. 2015 Jan 21;5:788. doi: 10.3389/fpls.2014.00788 (PMC4300904; doi:10.3389/fpls.2014.00788)
Supplement: Data Sheet 1 — Sequence of unigenes in the transcriptome of Salicornia europaea. Specific primers for RT-qPCR were designed based on these sequences in Test S1. Amplification products were verified by sequencing. [file DataSheet1.ZIP]

Archive with 14 entries (13 files):
- Sequencing/
- Sequencing/ACT-sequencing.ab1
- Sequencing/CAC-sequencing.ab1
- Sequencing/CYP-sequencing.ab1
- Sequencing/DNAJ-sequencing.ab1
- Sequencing/EF1-a-sequencing.ab1
- Sequencing/GAPDH-sequencing.ab1
- Sequencing/TIP41-sequencing.ab1
- Sequencing/Text S1.txt
- Sequencing/UBC-sequencing.ab1
- Sequencing/UBQ-sequencing.ab1
- Sequencing/YLS8-sequencing.ab1
- Sequencing/a-Tub-sequencing.ab1
- Sequencing/b-Tub-sequencing.ab1
