# Supplementary material for: Validation of suitable reference genes for gene expression analysis in the halophyte Salicornia europaea by real-time quantitative PCR
Source: Front Plant Sci. 2015 Jan 21;5:788. doi: 10.3389/fpls.2014.00788 (PMC4300904; doi:10.3389/fpls.2014.00788)
Supplement: Data Sheet 1 — Sequence of unigenes in the transcriptome of Salicornia europaea. Specific primers for RT-qPCR were designed based on these sequences in Test S1. Amplification products were verified by sequencing. [file DataSheet1.ZIP › Sequencing/Text S1.txt]

>Unigene17282_All
CTCGTCCTCATATTTCCCATTTCTCTCTCTCTCTCCTTTTTCCTTTAAATAAAACCCCAA
CCCTCTTTCTCAGTCACTTCACTCTCTCCCTCTCCAAATCACCATCTTCTAATCAGCTGA
ACCCTCTCGTCCTCATATTTTCTTTCTCTCTCTACAATGGCAAAGGTTAAGATCGGAATC
AACGGATTCGGAAGAATCGGCCGTTTGGTCGCAAGAGTAATCCTACAAAGAGACGATGTT
GAACTTGTCGCTGTTAACGATCCTTTCATTACCACCGACTACATGACCTACATGTTTAAG
TACGACAGTGTTCACGGTCAGTGGAAACACCATGAATTGAAGGTTAAGGATGAGAAGACT
CTTCTCTTTGGTGACAAGCCAGTAACCGTTTTCGGTAGCAGGAACCCAGAGGAGATCCCA
TGGGGTGCCACAGGAGCTGACTTCGTTGTAGAGTCAACTGGTGTGTTCACTGACAAGGAT
AAGGCTGCTGCTCACTTGAAGGGTGGTGCCAAGAAGGTTGTCATCTCTGCTCCTAGCAAG
GATGCTCCTATGTTTGTTGTTGGTGTCAACGAGCACGAATACACTTCAGACCTTCACATT
GTTTCTAATGCCAGTTGTACCACCAATTGCCTTGCTCCCTTGGCCAAGGTGATCAACGAC
AAGTTTGGCATTGTTGAGGGTCTAATGACCACTGTCCACTCCATCACTGCCACCCAAAAG
ACTGTTGACGGTCCATCAGCTAAGGACTGGAGAGGTGGAAGGGCTGCCTCATTTAACATC
ATCCCCAGTAGCACTGGAGCAGCTAAGGCTGTTGGAAAGGTCTTGCCAGCCCTTAATGGA
AAATTGACTGGAATGGCTTTCCGTGTTCCAACTGTTGATGTTTCCGTTGTTGACCTTACT
GTCAGACTTGAGAAGGGTGCTTCCTATGCTGATATCAAGGCTGCCCTTAAGGCTGAATCC
GAGGGCAAGATGAAGGGAATCTTGGGATACACTGACGAGGATGTTGTTTCAACAGATTTC
ATTGGTGACAACCGGTCAAGCATTTTTGATGCAAAGGCTGGTATTGCTTTGAATGACAAC
TTTGTTAAGCTCGTTTCTTGGTACGACAACGAATGGGGTTACAGTTCCCGTGTGGTTGAC
TTGATCGTGCACATGTCAAAGACCCAGTAAGCAAGCTGTTTGTTGAAGAATGTTGGCTTT
GCATTGATGCAGGGCTATTCTTCAATTTGTCAAGAGATAAAGCTGTTTTAGAATAAAGCG
GGATTTTGTGAAATTTGAAAATTTCGGAGCTTTTGTTTAGTGTATCTTAATCTTAATTAG
GATTGGCAAAAGGGTGGTATCCCTTGGTGTTTTGTCATTAAATCAGCTGTTGTGTTTGTG
GTTTATAACGAAGGGGTCAAACTTTTCCTTTGCACTGTGTTTAATTGTTTATACATAGCT
GCTGTTTTTTGAGATCCAACCTGATTCTTGCCTTTTTGTGTTTAAATAAATGTCAAATTG
TCTGAACTTTTGAGCAGTTGAGCATTTTCCTATGCGGTTGGTATTCTCTCTACCCTGGTT
TAGAACAACCACAACCACAACAGGTGAATCAGAATTAACATCTCTTTTGATTTCTATCAA
CTAAATTTATCAACGTAGTAATGTCCTTTGGAATGCGATTACCTCCCAACGACCAAAACA
TGTGATCTGCTTCATAATTTTGTATCTGCTATGTGCCCATTTCTATTCCTGTTTGAGTAG
GGTGATTATTATTAATGAATTATAGTAATGAGATTAACTTAAGTGAAAGTATTGTGTCGG
ACGGTCCGACCGTCGGACCGTCCAACACTTGTATTTTTTTAACAACTCATGGGGATCCAG
GTTTAGTAATATGTGTCTAGGTCAAAGAAATATGTGTCCAGGTCCAACAACATTTGTCCA
GGTTTAACAATATTTTTCCAGGTTAAACAAGTTTCACAAGGTTTACAAATGTCATCAGGT
TTATAAATAGATTTCCAGGTTTAACAATATATGTCCAAGTTAGACAGATATGTGTCCAAG
TTTAACAATATGTGTCCAGGTTTACAAATATGTTTCCAGGGTTACAAATTTGTGTCCAAG
TTTACAGATATATGTCCAGGTCTACCAATACATGTCCAGGTTTAACAATATGTGTCCAGG
TTTAACAATATGTGTC

>Unigene31801_All
GCTTCAAATCCTTAACATAAAGGATAGCAACTCACTCATTCATTCGCCTCTCTCTTACTT
CTCATTTCTCTCTCATCTGTCTTCCACTCTCTCTCTTCATTCTCTCTCCTCTCGCAGCCT
CAAGCTCTTTCTGTTCTTTAAGTTTAAATCAAGATGGCTGATGCAGAGGAGATTCAACCC
CTTGTCTGTGACAATGGAACTGGTATGGTTAAGGCTGGATTTGCCGGAGATGATGCTCCA
AGAGCTGTCTTCCCAAGTATTGTTGGTCGGCCTAGACACACTGGTGTCATGGTTGGTATG
GGACAGAAGGATGCATATGTTGGAGATGAAGCTCAATCTAAGAGGGGTATTTTGACCTTG
AAGTACCCAATTGAGCACGGTATTGTGAGTAACTGGGATGATATGGAGAAGATTTGGCAT
CACACTTTCTACAACGAACTTCGTGTTGCCCCAGAAGAGCACCCAGTGTTGCTTACCGAG
GCCCCATTGAACCCTAAGGCTAACAGGGAGAAGATGACCCAGATCATGTTTGAAACTTTC
AACGTTCCCGCCATGTATGTTGCCATCCAGGCCGTTCTTTCTCTCTACGCTAGTGGTCGT
ACCACAGGTATTGTGCTTGACTCTGGTGATGGTGTGAGTCACACCGTTCCTATCTATGAG
GGTTATGCCCTTCCCCATGCCATCTTGCGTCTGGATCTTGCTGGTCGTGATCTCACTGAT
TATCTCATGAAGATCCTTACCGAGAGAGGTTACATGTTCACAACATCAGCCGAACGGGAA
ATTGTCCGTGATATCAAGGAGAAGTTGGCTTATGTTGCGCTTGACTTTGAGCAGGAATCA
GAAACCGCCAAGAGCAGCTCTGCCATTGAGAAGAATTATGAGCTTCCTGATGGTCAGGTT
ATCACCATTGGAGCTGAGAGATTCCGTTGCCCAGAGGTCCTCTTCCAACCATCACTGATC
GGTATGGAAGCTGCTGGTATCCATGAGACCACCTACAACTCCATCATGAAGTGTGACGTC
GATATCAGGAAAGACCTTTACGGTAACATCGTGCTCAGTGGTGGTACCACAATGTTCCCC
GGTATCGCTGACCGAATGAGCAAGGAAATCACAGCCCTTGCTCCTAGTAGCATGAAGATC
AAGGTCGTTGCACCACCCGAGAGGAAGTACAGTGTCTGGATAGGAGGTTCTATCCTTGCA
TCACTCAGCACCTTCCAACAGATGTGGATCTCCAAGGGCGAGTACGACGAATCTGGCCCA
TCAATTGTCCACCGAAAGTGCTTCTAAGAAGATAAGTTTTGAGATCTGTAGTCCTACATA
GTCTCCTGTTGTCTCTTTGTTTTTCTTTATGTTTGGTCAAAAAAAAAAAAACTTATTAGT
GTGGTGTATGATTTGATTTGATTTGGTCGAGAGAGATGGAGAGGGTTTAGGAGCTTGTGG
TTTTTTTGGGGACCGAAGCTTGAAATTTCTATTGTTTGTTGTAACTATTTTTCGAGAATT
ATGGCATGTAATCTTTGCGGATTGCAGAATGTTTTATTTCTATACTCTACTATTTTTCTG
GGTCACCTTGTTTCATCTTCAGGATTTATCTTGATAAGTACATCTGTACATGTACATGGG
GCTCTGTTTTTTTTGACATTATTTCTATTTTCATGGAAAATGAAAATAATAATTATTACA
GTCTGGATTTTTTTTTTTTTTTTTTTTTTT

>Unigene41384_All
AGAGCAGCTCATCAGCGGAAAGGAGGATGCTGCCAACAACTTTGCCCGTGGTCATTATAC
CATTGGTAAGGAGATCGTTGATCTGTGCTTGGACCGCATCCGCAAGCTTGCTGACAACTG
CACTGGTCTCCAAGGTTTCCTCGTCTTCAATGCTGTTGGTGGAGGAACTGGTTCTGGTCT
CGGATCCCTCCTCTTAGAACGTCTCTCTGTTGACTATGGAAAGAAATCCAAGTTGGGTTT
CACCATCTACCCATCTCCCCAGATCTCTACCTCTGTTGTTGAGCCCTACAACAGTGTCCT
CTCAACCCACTCTCTCCTTGAGCACACTGATGTTGCTGTTCTCCTTGACAATGAAGCCAT
CTATGACATCTGCAGGCGCTCACTCGACATTGAGCGTCCCACTTATACCAACCTTAACCG
TCTGATTTCTCAGGTGATTTCATCCCTGACTGCTTCATTGAGGTTTGATGGCGCCTTGAA
TGTTGATGTGAATGAGTTCCAGACCAACCTTGTCCCATACCCCAGAATCCACTTTATGCT
TTCCTCATATGCCCCTGTCATCTCTGCTGAGAAGGCTTACCATGAGCAACTCTCTGTTGC
TGAGATTACCACCAGTGCCTTTGAGCCATCTTCCATGATGGCCAAGTGTGACCCACGTCA
CGGGAAGTACATGGCTTGCTGTCTCATGTACCGTGGTGACGTGGTTCCCAAGGATGTGAA
CGCTGCTGTGGCCACCATCAAGACCAAGCGAACCATTCAGTTTGTTGACTGGTGCCCAAC
TGGTTTCAAGTGCGGTATCAACTACCAGCCACCCAGCGTTGTGCCTGGTGGTGATCTTGC
CAAGGTGCAAAGGGCTGTCTGCATGATCTCCAACTCTACCAGTGTTGCTGAGGTGTTCTC
TAGGATTGATCACAAGTTTGACCTCATGTATGCAAAGAGGGCTTTTGTTCACTGGTACGT
GGGTGAGGGTATGGAGGAAGGTGAGTTCTCCGAGGCTCGTGAGGATCTTGCTGCTCTTGA
GAAGGACTATGAGGAAGTTGGTGCTGAAGGTGCTGAGGATGATGACGGTGATGATGATGG
CGAGTACTAAGGTGGTGCGGGACTGTGGCTGTTGAATTACCTTAATTTCGTTTTGTTTGT
TTGGTGCATTGTGCATTTATATTGTGCAAACTTGATATTGTTGAGAACTTGTAGTGTTTG
TATTTCCATGTATTATTTCTGGCTATGAAATGTTAATGGTTCTGCCAAATATTTGTAGTA
GTTTTTATGTTAAATCTTTTTAATGTTTACAAGAAATGACGATTGTTATCACTTGATTAA
GTTGGCATGGTTATGTGAAACTCGTATTAGTAGGTACATAGACGTCACTAAGTTTTATTT
TAAAATGTTTTAGGCCCAATCACAAATCCTATGTTTTAGCCAACTGGTCATAGAAGTTTT
AGCCACTTTTACAATGTATTGCAAATATTCGGCCGTGTTGTTGTGGTTATGTCTTATAAG
GTGTTGCTAACTTATCAGTTC

>Unigene41909_All
TAGCCATATATCTAGGGTTCTCTTCATTCTTTTCTTCACTCCTCACTCTCATTTCTCTCC
ATTTCTCTCTCAATTTCTTGTTTTCACATTCTTCTCTTACATATTTTGCATCTTAGCGGC
AATCTTCATCGACATTTCTGTAAAAGATGAGAGAAATTCTTCACATTCAGGGTGGTCAGT
GTGGAAACCAAATTGGATCCAAGTTCTGGGAGGTTGTTTGTGCTGAACATGGTATTGACC
CAACAGGAAAGTACACTGGGACCACTGATCTCCAGCTCGAGAGGGTAAATGTCTACTACA
ATGAGGCCTCTTGCGGGCGATTTGTTCCTCGTGCCGTGCTTATGGATCTGGAGCCCGGCA
CCATGGACAGTGTGAGGACTGGGCCCTATGGACAGATTTTCCGCCCCGATAACTTTGTTT
TTGGCCAGTCAGGTGCTGGAAACAACTGGGCTAAGGGGCATTACACTGAAGGAGCTGAGC
TCATTGATTCTGTTCTTGATGTTGTCAGGAAAGAGGCTGAGAACTGTGATTGCCTTCAAG
GATTCCAAGTGTGCCACTCGCTTGGAGGTGGAACTGGTTCAGGGATGGGTACTTTGCTGA
TCTCGAAGATCAGGGAGGAGTACCCTGACAGAATGATGCTTACTTTCTCAGTGTTCCCCT
CACCTAAGGTTTCCGATACTGTTGTCGAGCCTTACAATGCTACCCTTTCCGTCCATCAGC
TTGTTGAGAATGCTGATGAGTGTATGGTACTTGATAATGAGGCTCTATACGACATTTGCT
TCCGAACACTCAAGCTAACTACACCTAGCTTTGGTGATTTGAATCATCTTATATCTGCCA
CCATGAGTGGTGTGACTTGCTGCCTGAGGTTCCCTGGTCAGCTTAACTCTGACCTCCGCA
AACTTGCAGTCAACCTCATTCCCTTCCCTCGTCTTCACTTCTTCATGGTTGGGTTTGCTC
CTCTCACCTCCCGTGGTTCCCAGCAGTACCGTGCTCTAACAGTCCCTGAGCTCACCCAGC
AGATGTGGGACGCCAAAAACATGATGTGTGCCGCTGATCCTCGTCATGGTCGTTACCTCA
CTGCCTCAGCCATGTTCCGGGGTAAGATGAGCACAAAGGAAGTAGACGAGCAGATGATCA
ATGTCCAAAACAAGAACTCTTCCTACTTTGTTGAGTGGATCCCCAACAACGTCAAGTCTA
GTGTTTGTGACATCCCCCCTATCGGCCTCTCAATGGCCTCTACTTTCATCGGTAACTCAA
CTTCCATCCAAGAGATGTTCAGGCGAGTGAGCGAGCAATTCACTGCTATGTTCAGGAGGA
AGGCTTTCTTGCATTGGTACACCGGGGAAGGTATGGACGAGATGGAATTTACGGAGGCCG
AGAGCAACATGAACGATCTTGTATCAGAGTACCAGCAGTACCAGGATGCCACTGCTGACG
AGGATCTTGAGTATGACGACGAGGAGGAAGAGGATTACGAGCATTAGCCAAGAGTGGGTG
GGGGAGTTTTTGAGCTTCTTGTTGGTGATTTACTCGTGGTTTCTGGCTAAGGCGCTTTTG
CTTCTATGCTAGGCACTGCAAGATGGAAAATTGCTCTATTTTCCATTGTCATCTAGGGTG
TTTTTAGTTATAAAATGTTTTCTCCGCTGTAGTTACTATTAGTAATTTGGAGGTATATTC
AACTCCGATATTCGATTGCCCATGTTATACCTGGATCTAGAGTTGTTTGTTATTAGGATA
AATGGTTTTTATATGTTGGCATGGATATAGTTGTGTGATATTTGATGTGCATTTTTTGCC
ATTTTCTGTCATCAATTTTGGCAGTTGTTTTTACTGTCCATTGAAGCTGATTTGGGCAGT
TATTGTAGTGTTTACTGCTGCTCGATACTCCATCTGATATCAGTTTGACCATCTCGATTA
ACAGGCATTAACTCCCACATGCGTAGGCTACTCTGCTTGTCTGCCTGTGTTAGAGTTCGC
ACATGGTTTGTTTGTTTGTTTTTTGGGTGTTGACAGTCTCGAGTTCATCAGAAACATCTC
CACATTTGTATGTATATCTAAGATTTCAGAAATTATTTCACTTAGCAACTCCATTATTCA
CTGTCAAAGAAAAAAAAAAACCCACCAGATCCATGATCCAACGCAAATTTTGGAAGTCAT
CATGATCCATCAAAACTGGTCGCTTCAATTCTGGTGAAACGGATTTGTCAAACAAATTTT
CACCTTG

>Unigene67760_All
GTACTCGAAGGCAAGGTATGATGAAATCGTGAAGGAAGTCTCATCATACATCAAGAAGGT
TGGATACAACCCTGACAAAATTCCATTTGTGCCCATTTCTGGGTTCGAGGGTGACAACAT
GATTGAGAGGTCCACCAACCTTGACTGGTACAAAGGACCAACCCTTCTCGAGGCTCTTGA
CATGATCAACGAGCCAAAGAGGCCCTCAGACAAGCCTCTCCGTCTTCCAATCCAGGATGT
ATACAAGATTGGAGGTATCGGAACTGTGCCTGTGGGTCGTATTGAGACCGGTGTCTTGAA
GCCTAACATGCTTGTTACCTTCGGCCCCACTGGACTGACCACTGAAGTTAAGTCAGTTGA
GATGCATCACGAGTCTCTCCCAGAGGCTCTCCCAGGTGACAATGTGGGTTTCAACGTGAA
GAATGTGTCGGTCAAGGATCTCAAGCGTGGATACGTGGCCTCTGACTCAAAGAATGACCC
AGCTAAGGGGGCATCAAGCTTCTCAGCTCAGGTCATCATCATGAACCACCCTGGTCAGAT
TGGAAATGGATACGCCCCAGTGCTGGACTGTCACACATCCCACATTGCTGTCAAGTTTGC
AGAGCTCCTCACCAAGATCGACAGGCGATCTGGTAAAGAGCTCGAGAAGGAGCCCAAGTT
CTTGAAGAACGGAGATGCAGGTATGGTGAAGATGATTCCAACCAAACCCATGGTGGTGGA
GACTTTTGCTGAATACTCACCACTCGGTCGTTTTGCTGTGAGGGATATGAGGCAGACTGT
AGCAGTGGGAGTCATCAAGAGTGTTGACAAGAAGGAACCAACAAGTGCCAAGGTCACCAA
GGCTGCAATGAAGAAGAAATGA

>Unigene40024_All
ATTTGTATTAAAATTATCTTCCTCGAGGTAGGTGTACCTTCTCTAAATGAATACAATTAA
GCATGTCCTGATCACGTTGCCACCTCACAAATCATAACATGATTCAGTGACTCACATCTA
CTCTTCTCCCCGTCTCTACCTCAATCAATCATCAACCAAACACAATCAATCAATCATTCA
TTCAATTCATCTTCTTCCTCTCAATCCCCCCAAAAAAAAAATAAAAAAAATAAAAAAAAA
ATCATGAAATTACTTTTTCTTGGTCTATATCAATGCATCTACCACCATACCTCTTTCCCC
TTTTCCCTCTCTCTCCTCTCAACCCCCCCCTAAGCAAGTTTTCTCTCTCTCTCTCTCTCT
CTCTTTAATCTCTTTGTATTGTGCTTGTGTGTTTTTGGTACTCTAATCTCACCAGTCAAC
CTCTTCCCCCCCTTCTTTTCTCCCCCTTTTTCCCAACTCCACACAATTTTTTTAATTTCC
CAGATCTCATCATTATTTCTTCTCTCTTCTTTTCTGGGGGGAATCTGTTGCGGAGGAATA
TATACTTTGTGCTTTTTAAGTGATTGAACTCTCGTTCTAATGGCATCGAAGCGAATTTTG
AAGGAGCTCAAGGATCTGCAGAAGGATCCACCTACTTCCTGTAGTGCAGGGCCAGTCGGT
GAAGACATGTTCCATTGGCAAGCAACAATAATGGGGCCTGCTGAGAGCCCTTATGCGGGA
GGTGTATTTCTCGTATCTATTCATTTTCCTCCTGATTATCCATTCAAGCCCCCAAAGGTT
GCATTCAAGACAAAAGTTTTCCATCCCAACATCAACAGTAATGGGAGCATATGTCTTGAT
ATCCTGAAAGAACAATGGAGTCCAGCGCTTACAATATCCAAGGTACTTCTGTCAATCTGT
TCACTGTTGACTGATCCAAACCCTGATGATCCTCTTGTTCCTGAGATTGCCCATATGTAC
AAGACAGATCGGCCAAAGTACGAATCTACTGCCCGTAGTTGGACTCAGAAATACGCAATG
GGTTGATTGGGCCGTATCAGAAGCTATCTTTATATCCTTCTGTTAATCATTTC

>Unigene67832_All
TATTGAGAATGTCAAAACAAAGATTCACGATAAGGAAGGCATTGCCCCCGACCAGCAGAG
GCTTATCTTTGCCGGAAAACAGCTTGAGGATGGCCGGACTCTTGCCGACTACAATATCCA
AAAGGAGTCCACCCTCCACTTGGTTCTCCGTTTAAGAGGTGGTATGCAAATCTTTGTCAA
GACCCTTACAGGAAAGACAATCACCTTGGAAGTCGAAACCTCGGACACAATCGAGAATGT
GAAGACAAAGATCCAGGATAAAGAGGGAATCCCACCAGACCAGCAGAGGCTAATCTTTGC
TGGAAAACAGTTGGAAGATGGAAGAACTCTTGCAGATTACAACATTCAGAAGGAGTCTAC
TCTGCATTTGGTCCTCCGTTTAAGGGGTGGTATGCAGATCTTCGTGAAGACCCTCACTGG
AAAGACCATCACGCTGGAGGTCGAAACATCTGATACAATTGAGAATGTCAAGACAAAGAT
CCAGGACAAAGAGGGGATCCCACCAGACCAGCAGAGACTTATATTTGCAGGGAAGCAGCT
GGAGGAAGGCAGGACACTGGCGGATTATAACATTCAGAAGGAATCAACTCTCCACTTGGT
TCTCCGGCTGAGAGGCGGGATGCAGATCTTTGTGAAGACACTGACCGGAAAGACCATAAC
TCTCGAGGTAGAGAGCTCCGATACGATTGAGAATGTGAAGACTAAGATTCAAGATAAGGA
AGGGATTCCTCCAGACCAGCAGAGGATCATCTTTGCTGGGAAGCAATTGGAAGACGGCCG
CACCCTCGCTGATTACAACATTCAGAAGGAGTC

>Unigene66892_All
GGTTAATCAACCTACCAACCACGTGTCCACTATCAATGACCACAATCATCGCACTATTAA
AATCCCCAATTCACCCTTCAAAACCCCTTCTATATAAACCCCTTCTCCCCCATCACCCCA
CCATCTCATCTCAATTTACCCAACAAACCCTAAGTCAATCCCTAATTTCTCAAATCCCTA
AATCAATCTCAGAAAAAAAAAAAAGCCACCCACAAACATGTCAAACCCAAAAGTATTCTT
CGACATGGAAGTCGGTGGCGCACCCGCCGGAAGAATCGTGATGGAGCTTTACGCCGATAT
CGTTCCCAAAACCGCAGAAAACTTCCGTGCACTCTGCACGGGGGAGAAGGGTGCAGGAAG
AAAGGGAAAGCCTCTTCACTACAAGGGATCAGGCTTCCACCGTGTGATCCCTGGGTTTAT
GTGTCAAGGAGGTGATTTCACCAACGGAAATGGCACGGGAGGTGAGTCTATCTATGGCGA
GAAGTTTGCCGATGAGAATTTCGTAAAGAAGCACACTGGACCTGGAATTTTGTCCATGGC
TAATGCCGGTCCTAACACTAATGGATCTCAGTTCTTCATCTGTACTGAGAAGACTGAATG
GCTTGATGGTAAACACGTTGTTTTTGGTCAAGTTGTTGAAGGTATGGAGGTTGTTAGAGC
TATTGAGAAGGTTGGATCTGGTGGTGGAAAATGCTCAAAGCCTGTTGTTATTGCTAACAG
TGGTCAACTCTAGATCGGTTTTTTTTTTTTAACTGATCGTCATTATCTTCTTCTCTTCAT
CGTCTCTGTTTGATGAGGTAGTTTTTGATGATGTTAGATTTGATCTTAAATGTTATGGTT
CTTGTTTTAGAAGGCGGTTTTAGGTGAGAAAAAAAAAGTTTGAGAAGTAGAGAGTGAGAG
AAATAGTGTGTTTGTTTTTGTTTTTTTTTTTTTTTTTTGGGGGGTTTTTTTTTTTTTTTT
TTTGTGAAGGTGTGTGGTGGGAGAAAATGGGGTGAAGTTTACATCAATGCATAGACTAAT
ATAGGTGTGAATGATAGGGGAAGGCGAACATGTTAATATATGTTGACGCATATGACTATA
TGCCGTGTATGAGGTGTTAATTAATTAATTGAAAAACTTTTTTATGTTTAGTTTTTTGTT
TATTATTGGTGATATATATAAAAGGTACATTTTTTATTTACTTCTATATGATTGATGACA
ATGGTAGGTAAGAACATGGGCAATACTATTTCATGAATGAATAATGA

>Unigene4197_All
AAACTTCAGAATTGTGACAAAGTATCAACATTCAGCAAGGTAAAATCACTTGAAAATCAC
GTATCAAAACTTATAAAAACAGGTCACTGAGAAGTCAAATAGGCAAATAGCAATATCAGC
TGCGAAAATGGAGGTGGAGATCGACGAGGAGCAGCTCAAAACTGTTGGAGCTGAGTCATT
GCCGGATGGACGCCGAGGACTGCGTATTCATGGCTGGGAGATCGAGTCTTCGAAGCGTTC
TATCCTCACTTCTCTTGAACTTCAACTTTGGGAAGAAAAACTTCAGACATCTCACTTTCC
TGAAATGATATTTGGAAACAGTTCTTTAGTTCTTAAGCATTTAGCTAGTGGCATTAAGAT
TCATTTCAATGCATTTGATGCTTTAAGTGGCTGGAAGCAAGAAGCACTGCCACCTGTTGA
AGTTCCTGCTGCAGCAAAGTGGAAGTTCAGAAGCCAACCATTTCAACAGGTGATATTGGA
CTATGACTACACATTCACGACTCCTTACTCTGGAAGTGAAAAGGTTGACACAGATATTGA
AAAGGCTTTAAGAAATGATTCAGATGATGTTCCCCGCCTTTTCTGGGAGGACTGTGAGGA
GAAGATTGATATGGTTGCTCTGGCTTCTAAAGAACCTATTCTATTTTATGATGAGGTTAT
TCTGTATGAAGATGAATTAGCTGACAACGGAGTATCGCTTTTGACTGTGAAAGTGAGAGT
TATGCCAAGTGGTTGGTTTGTTCTCTTGAGATTTTGGCTGAGAGTTGACGGCATGCTTAT
GAGACTACGGGACACTCGTTTGCATTATGTTTTTAAGGAAAACTCATTCCCAGTTGTTCT
CCAGGAAAGCTGCTGGAGAGAGTGTACATTCAGTGCCTTGGCTGAAAAAGGATATCCAGT
TGATGTTGCTGCATATAATGATCCAAGCACTATTAGCCAGAGGCTCCCTGTCATCATGCA
TAAAACTCAAAAGCTTAATTTCAGTACCAATGTGTAAGGCTGTTGTAGTTCTTTATCAGT
GTTCATATATAACGCTACTATACTGGATCTGAAATGAAATCTAATTCCTTTATATTGTCA
TTCAAGATATTGATGCTATTTATGAATGGGAAGTTGTTTGACTTGTTT

>Unigene27008_All
CTAAAACTTTGCATCTCTCTCGTCACTCTCACACTCTCGGTAGTTCGCCACTTCGCCCAT
TACCGCCGCCGCCGGCCCGGCCTGCTGATCTACTGTTCGCTGTCTCGGCGGCTCCACCGA
CGCCGTCCTCGCTGCATTGCTGTACTGCTGTATTGTTCGAACTTCGAAATTCCTCACTCC
TCAGACCGTCAGACGCCGTCCTCGCCACTTCGCCAGTGGTCCTCTGCTGCTCGCGCCGCT
GTATTCTCCACTTTGCGCTCGCCGACGGGCACGGCTGTCGGCTGACGGTTCCACGCGACC
ACGCCTCCACTCTGCGTCTCGCCGTCTCTGCAGTTATAAGGCCCGCCACTGGTAGGCAAG
ACGAGAAGTAGAGAGATCTAGTCTAGTGTACTGAAGGAGAAAGAAATGTCGTACTTGCTA
CCACACTTGCACTCAGGATGGGCGGTGGATCAAGCCATCCTTGCCGAGGAAGAACGTCTC
GTCATTATCCGCTTCGGCCATGACTGGGATGAAACCTGTATGCAGATGGATGAAGTGTTG
GCCTCCGTAGCCGAGGCAACGAAGAACTTTGCTGTGATATACCTTGTAGACATAACAGAG
GTTCCTGATTTCAACACTATGTACGAGCTGTATGACCCATCAACAGTTATGTTCTTTTTC
AGGAACAAGCACATAATGATAGATCTCGGCACTGGGAACAACAATAAAATCAACTGGGCC
CTCAAGGACAAGCAAGAGTTTATTGACATCGTTGAGACCGTCTATCGTGGTGCTCGGAAG
GGCCGGGGTCTCGTGATTGCTCCAAAAGATTATTCCACTAAATATCGCTACTGAGTGTTT
GTACCAGATACTTTTGATGGAATTTTTATTATAATTGTACTTGTGATGGAATTTTATTAT
A

>Unigene31433_All
TTCATCAGTGTGTGAGATTAGCCCGTTTTGAAAATGATAGGACCATTTCATTTATACCTC
CTGATGGATCATTTGATCTCATGACCTACAGACTCAGTACTCAGGTGAAGCCTCTTATTT
GGGTGGAAGCCCAGATTGAGAGGCACTCGAGAAGTCGTGTTGAGCTAACGGTGAAATCTA
GAAGCCAGTTTAAGGAGCGAAGCACTGCAACAAATGTTGAGATTGAACTGCCCGTGCCTT
CTGATGCGACTAATCCTAACATTCGCACATCAATGGGGTCTGCTTCCTACGCACCTGAGA
AAGATGCTTTGGTCTGGAAGATAAAGTCTTTCCCCGGTGGCAAGGAATACATGTTGAGAG
CAGAGCTTAGTCTACCCAGCATCACAAGTGAAGAGGCACTTCCTGAAAGAAAAGCTCCTA
TACGAGTGAAATTTGAAATCCCATATTTTACAGTTTCAGGAATCCAGGTTCGTTATCTTA
AAATCATTGAGAAGAGTGGATACCAGGCTCTGCCTTGGGTAAGGTACATAACAATGGCTG
GTGAATATGAGCTAAGGCTTCAGTAATGATGGGGTAGCCAATTCGTAATCCAAGTTCTAT
AAGGTGTGTTCATATGCGCATTGATATTTGGGATGAAAATTTGAGGAGTTGGAAAAGAAC
GGGCATCAAGCAAATTTGGTTTCTTTTAAGCAGTCTCCTGTGGCATCTCTTTTCTCTAGT
TAATGACTACAACATTCATGATCTTCTGTCTTTTTTTTGCTTACACTTGAGAGTTTGTGG
TTGTGAAGAAGAGCCTATCGGTAGCATTATGTTATAATCTTTCGTTAGTTGTCCATGTGC
AAATATTACCTTCACTGGTGTGAAGGATGCTCTGTTAGTAGTTTGAACTTTGAAATGAAG
TCTTGCACTTCACCTCCAATTCATTTTTCCAGGACTGGTAATGTGCTGATTGTAAAAGAT
GGAATATTTGAATTTGTTATGAAATTTGTAATTTTACTGATTTTTTTTGGGTAACAGACT
AATGGGTTCTTTCTACTCATGTTTCATTATTTCTTGCCA

>Unigene19716_All
GCACCGTCCATTAAGGTGAAATAAAATACGTACCCAAACTGAACAACAAACCCTCTTTCG
CCGTCGTATTCTCCTTCCTTACCCTCACTACTTCTCTCTCTCTCTCTCTTTCTCGAAATC
AAACTGAAGATAATAGAGGAGAAATTTTGAGTAAGAGAAGAAGAAGAAGATGTTTGGGAG
ACCACCAAAGAAGAGTGATAATACTAGATACTATGAAATTTTGGGGGTACCCAAGAATGC
TGCACCTGATGATCTAAAGAAAGCTTATAAGAAAGCTGCCATTAAGAATCATCCTGATAA
GGGTGGTGATCCTGAGAAGTTTAAAGAGTTGGCTCATGCATATGAAGTTTTGAGCGATCC
CGAAAAGCGTGAGGTATATGATCAGTATGGAGAGGATGCACTCAAGGAAGGAATGGGTGG
TGGTGGTGGGGGTCATGACCCATTTGATATCTTCTCCTCATTCTTTGGGGGTAATCCATT
TGGTGGCGGTGGTGGTGGGAGTAGCAGAGGTAGAAGGCAAAGAAGGGGAGAGGATGTTAT
CCATCCATTGAAGGTCTCGTTGGATGACATTTACAATGGCACGTCTAAGAAATTGTCGCT
TTCCCGCAATGTCATTTGCACCAAGTGCAAGGGAAAAGGGTCAAAATCTGGTGCTTCATT
GAAATGCCCCGGATGTCAAGGGTCTGGAGTGAAAATCTCAATTAGGCATCTTGGTCCCTC
TATGATCCAGCAGATGCAGCATGCTTGTAATGACTGCAGGGGTACTGGTGAGACCATCAA
TGACAAGGATCGCTGCTCACAATGCAAGGGTGAAAAGGTCAACCAAGAGAAGAAAGTGTT
GGAGGTTCATGTTGATAAGGGAATGCAAAATGGCCAAAAGATCACATTTCCAGGAGAGGC
TGATGAAGCGCCCGATACTGCCACTGGCGATATAGTATTCATTTTACAGCAGAAGGAACA
TGCAAAGTTTAAGCGAAAGGGTGATGACCTGTTTTTTGAACATACCCTTTCCTTAACTGA
GGCCCTTTGTGGTTTCCAGTTTGTATTGACCCATTTGGACAACAGACAATTACTAATCAA
ATCTCAGCCTGGAGAAGTTGTTAAGCCAGACTCATTCAAGGCGATAAATGATGAAGGGAT
GCCGATGTATCAAAGACCATTCATGAAAGGGAAGCTGTATATTCACTTTACAGTTGAATT
CCCGGAGTCCTTGCCATCAGATCAGTGCAAGTCCCTAGAAGCGGTGCTTCCTCCAAGGTC
TGGGCCGCAGCTCACAGATATGGAGCTTGATGAATGTGAGGAGACAACCCTAAATGATGT
CAACATTGAGGAGGAAATGCGCAGAAAGGAGGCCCGGGCCCAGCAAGAGGCTTACGAAGA
GGATGAAGACATGCATGGTGGGGGCCAAAGGGTTCAGTGCGCTCAACAATAATCCAATCC
GTGTTGGCTATTATGGATGGAAGGGCTTGCTTATCGGCTAGTGATAGGCGCAAAAGATGG
AAGGAAGGGTTTGCTTTGGCAAGAATAAGTTTTATATTTTTCTCCTGTTCTCTAATATTA
AGTCTAAGGAATCAAAGATGTGCCCTTGAAGAATTCTTGTCGAGCAAAGTGCTGATTTTT
TCTAGATGTTGGAAACTGGATTTTCTATCTCATTTAGAGATGGTAATTTACATGATTAGG
CTGGCTGGTGTAGAACATATTTTTGTTTTTGGGCTTCCTGACTTAAGGTAAGGTATATTT
GTCTTGTTGTAGCTGTCTTGATTTATATTGTCAACAAAGAATGAAGTAGCCCTTTTCAAG
TGTTTTACTTTGTTCTTTACTTCTGTTGATATCCTATTTGCTTGCTGCTTTTACTTTGAA
GCACTTCATTTTTGCTTCTCTAATTGAAACTGGTACAAGTTGCAACTCCTCCCCCCCCCC
C
